# Supplementary material for: Inhibition of ceramide synthesis ameliorates body wasting in a cancer cachexia model
Source: J Clin Invest. 2026 May 15;136(10):e194687. doi: 10.1172/JCI194687 (PMC13178653; doi:10.1172/JCI194687)
Supplement: Supporting data values [file jci-136-194687-s039.xls]

## Sheet: 1B
mRNA levels in liver (fold changes of PBS)
Sptlc1		Sptlc2		Cers2		Cers5		Cers6		Degs1		Smpd1		Ugcg		St3gal5
PBS	C26	PBS	C26	PBS	C26	PBS	C26	PBS	C26	PBS	C26	PBS	C26	PBS	C26	PBS	C26
1.14	1.04	1.02	2.14	1.03	0.66	1.2	1.24	0.68	5.62	1.03	1.03	1.16	1.98	0.98	2.05	0.92	1.99
1.04	0.97	1.01	1.83	0.99	0.59	0.97	1.2	1.02	5.88	1.08	0.83	0.96	1.59	0.87	1.85	1.05	1.69
1.03	0.94	0.98	1.67	1.09	0.64	1.04	1.4	0.92	4.56	1.1	0.91	1.04	1.5	1.22	1.86	0.87	2.75
0.87	1.13	0.99	2.61	0.89	0.74	0.94	1.27	0.81	7.83	0.93	1.02	0.86	1.94	0.84	2.32	1.49	3.01
1.06	1	1.2	1.95	1.2	0.53	1.04	1.2	1.42	4.62	1.05	0.96	1.05	1.72	1.36	2.16	0.94	2.1
1.18	0.94	1.08	1.62	1.08	0.54	1.14	0.94	1.12	5.02	1.14	0.84	1.14	1.53	1.04	1.87	1.12	1.32
0.77	0.86	0.91	1.59	0.83	0.57	0.79	1.01	0.93	7.16	0.85	0.69	0.76	1.29	0.56	1.94	0.83	1.34
0.9	0.98	0.81	2.25	0.88	0.63	0.88	1.21	1.11	6.49	0.81	0.98	1.03	1.81	1.12	1.71	0.8	1.87
Raw data of gene expression (2-ΔCt) used for statistical analysis
Sptlc1		Sptlc2		Cers2		Cers5		Cers6		Degs1		Smpd1		Ugcg		St3gal5
PBS	C26	PBS	C26	PBS	C26	PBS	C26	PBS	C26	PBS	C26	PBS	C26	PBS	C26	PBS	C26
5.90282	5.35211	2.75106	5.79462	8.2153	5.23773	0.418276	0.434605	0.474776	3.91383	11.2143	11.1642	6.40391	10.982	1.83493	3.83055	5.87495	12.7354
5.38086	5.02854	2.73502	4.93345	7.93242	4.74069	0.337622	0.418305	0.708611	4.09869	11.7552	9.0416	5.33342	8.81572	1.63112	3.45883	6.69704	10.7737
5.31051	4.85645	2.6569	4.51065	8.706	5.14152	0.363924	0.490644	0.639932	3.17388	11.914	9.91542	5.77532	8.28162	2.26913	3.47678	5.53361	17.5839
4.50672	5.81802	2.66342	7.05315	7.10355	5.89839	0.328857	0.442614	0.564412	5.45428	10.063	11.0751	4.76048	10.7332	1.56067	4.32356	9.4984	19.2304
5.46943	5.17051	3.25535	5.2567	9.6227	4.26848	0.365251	0.419046	0.989552	3.21645	11.4156	10.4145	5.80604	9.54721	2.54804	4.02792	5.97989	13.442
6.09744	4.87149	2.91554	4.36792	8.66462	4.35249	0.397694	0.327731	0.777431	3.49731	12.3371	9.15444	6.30203	8.45097	1.94803	3.49524	7.16281	8.46193
3.97457	4.43692	2.46222	4.28811	6.66872	4.52484	0.277154	0.354654	0.646309	4.98923	9.26713	7.49505	4.20204	7.14148	1.05243	3.63107	5.29374	8.5653
4.6571	5.05949	2.17848	6.07992	6.99444	5.00124	0.308625	0.422298	0.770829	4.52016	8.81673	10.5935	5.72887	10.0259	2.0964	3.19328	5.10149	11.9807
Unpaired t test		Unpaired t test		Unpaired t test		Unpaired t test		Unpaired t test		Unpaired t test		Unpaired t test		Unpaired t test		Mann-Whitney test
0.768		<0,0001		<0,0001		0.0197		<0,0001		0.1415		<0,0001		<0,0001		0.0006

## Sheet: 1D
Total CER levels in liver (nmol/g)
C26-miRCTR	C26-miRSPT2
87.1777	24.5986
87.3293	29.813
84.279	31.594
Unpaired t test
<0,0001

## Sheet: 1E
CER levels in liver (fold change of PBS)
Cer d18:1/16:0		Cer d18:1/18:0		Cer d18:1/20:0		Cer d18:1/22:0		Cer d18:1/22:1		Cer d18:1/24:0		Cer d18:1/24:1
C26-miRCTR	C26-miRSPT2	C26-miRCTR	C26-miRSPT2	C26-miRCTR	C26-miRSPT2	C26-miRCTR	C26-miRSPT2	C26-miRCTR	C26-miRSPT2	C26-miRCTR	C26-miRSPT2	C26-miRCTR	C26-miRSPT2
2.56642	1.44349	1.86878	1.21368	0.711694	0.324189	0.481863	0.125218	0.552152	0.128081	0.993152	0.210676	1.21832	0.340177
2.77281	1.6297	2.16005	1.95816	1.03426	0.803482	0.481181	0.142933	0.626853	0.50949	0.884143	0.230206	1.32089	0.410867
2.74425	1.21398	1.8494	0.894186	0.742059	0.39469	0.417074	0.171159	0.486433	0.239957	0.924861	0.339363	1.27316	0.419446
Raw data used for statistical analysis (CER concentration in nmol/g)
Cer d18:1/16:0		Cer d18:1/18:0		Cer d18:1/20:0		Cer d18:1/22:0		Cer d18:1/22:1		Cer d18:1/24:0		Cer d18:1/24:1
C26-miRCTR	C26-miRSPT2	C26-miRCTR	C26-miRSPT2	C26-miRCTR	C26-miRSPT2	C26-miRCTR	C26-miRSPT2	C26-miRCTR	C26-miRSPT2	C26-miRCTR	C26-miRSPT2	C26-miRCTR	C26-miRSPT2
7.88131	4.43286	0.94754	0.615382	1.14012	0.519345	17.6724	4.59239	0.973739	0.225875	31.8828	6.76326	26.6798	7.44949
8.51509	5.00469	1.09523	0.99286	1.65686	1.28716	17.6474	5.24209	1.10548	0.898503	28.3833	7.3902	28.9259	8.9975
8.4274	3.72804	0.937714	0.453385	1.18877	0.632285	15.2962	6.27729	0.857841	0.423172	29.6904	10.8944	27.8806	9.18538
Unpaired t test		Unpaired t test		Unpaired t test		Mann Whitney test		Unpaired t test		Unpaired t test		Unpaired t test
0.0008		0.1419		0.1506		0.1		0.0943		0.0002		<0,0001

## Sheet: 1F
Total CER levels in plasma (nmol/mL)
C26-miRCTR	C26-miRSPT2
3.42699	1.09374
3.95996	1.26104
3.65806	1.31628
Unpaired t test
0.0001

## Sheet: 1G
CER levels in plasma (fold change of PBS)
Cer d18:1/16:0		Cer d18:1/18:0		Cer d18:1/20:0		Cer d18:1/22:0		Cer d18:1/22:1		Cer d18:1/24:0		Cer d18:1/24:1		Cer d18:1/26:0
C26-miRCTR	C26-miRSPT2	C26-miRCTR	C26-miRSPT2	C26-miRCTR	C26-miRSPT2	C26-miRCTR	C26-miRSPT2	C26-miRCTR	C26-miRSPT2	C26-miRCTR	C26-miRSPT2	C26-miRCTR	C26-miRSPT2	C26-miRCTR	C26-miRSPT2
2.11124	1.16814	1.4167	0.774436	1.3582	0.315632	0.852224	0.252644	0.847783	0.279938	1.40305	0.329414	1.47254	0.579055	0.703532	1.33682
2.76921	1.31256	2.31619	1.07521	2.12062	0.410954	0.972671	0.267746	0.909776	0.415624	1.42272	0.339371	1.92258	0.772508	1.0816	1.09788
2.86474	1.08285	1.58447	0.875539	1.16159	0.538272	0.822687	0.294204	0.940962	0.381956	1.38101	0.491349	1.80131	0.615194	1.34637	0.895106
Raw data used for statistical analysis (CER concentration in nmol/mL)
Cer d18:1/16:0		Cer d18:1/18:0		Cer d18:1/20:0		Cer d18:1/22:0		Cer d18:1/22:1		Cer d18:1/24:0		Cer d18:1/24:1		Cer d18:1/26:0
C26-miRCTR	C26-miRSPT2	C26-miRCTR	C26-miRSPT2	C26-miRCTR	C26-miRSPT2	C26-miRCTR	C26-miRSPT2	C26-miRCTR	C26-miRSPT2	C26-miRCTR	C26-miRSPT2	C26-miRCTR	C26-miRSPT2	C26-miRCTR	C26-miRSPT2
0.233925	0.12943	0.0290362	0.0158726	0.0686451	0.0159524	0.816401	0.242024	0.0484492	0.0159979	1.37098	0.321885	0.849889	0.334206	0.00966839	0.0183714
0.306828	0.145432	0.0474719	0.0220372	0.107179	0.0207701	0.931786	0.256492	0.0519919	0.0237521	1.3902	0.331614	1.10964	0.44586	0.014864	0.0150878
0.317412	0.119979	0.0324748	0.0179448	0.0587081	0.0272049	0.788105	0.281837	0.0537742	0.0218281	1.34944	0.480119	1.03964	0.355064	0.0185027	0.0123011
Unpaired t test		Unpaired t test		Unpaired t test		Unpaired t test		Unpaired t test		Unpaired t test		Unpaired t test		Unpaired t test
0.0048		0.0407		0.0198		0.0002		0.0004		<0,0001		0.0018		0.7845

## Sheet: 1I
mRNA levels in liver (fold changes of AL)
Sptlc1		Sptlc2		Cers2		Cers6		Degs1		Smpd1		Ugcg		St3gal5
AL	F	AL	F	AL	F	AL	F	AL	F	AL	F	AL	F	AL	F
0.98	0.75	0.92	0.67	0.79	0.87	1.41	1.09	1.21	0.89	0.95	0.68	1.23	0.51	0.59	3.67
0.96	0.79	1.02	0.61	1.15	0.73	0.92	1	0.88	1.31	0.99	0.68	0.93	0.94	0.84	5.05
0.92	0.8	0.93	0.6	1.01	0.9	0.91	1.27	0.96	1.19	0.92	0.74	0.96	0.63	0.88	4.09
1.02	0.74	1.03	0.65	0.98	1.08	0.84	1.14	0.89	0.93	0.97	0.68	0.94	0.58	0.89	6.09
1.11	0.72	1.11	0.65	1.08	0.85	0.93	1.17	1.07	1.62	1.17	0.72	0.95	1.2	1.8	6.9
Raw data of gene expression (2-ΔCt) used for statistical analysis
Sptlc1		Sptlc2		Cers2		Cers6		Degs1		Smpd1		Ugcg		St3gal5
AL	F	AL	F	AL	F	AL	F	AL	F	AL	F	AL	F	AL	F
4.18573	3.20755	1.80433	1.31645	1.81252	2.0016	1.72106	1.32828	7.2541	5.34321	3.21749	2.31491	2.20611	0.921857	5.17038	32.0997
4.10584	3.39904	1.99921	1.19658	2.63507	1.667	1.11787	1.22014	5.3093	7.85397	3.37056	2.30773	1.66759	1.69156	7.36038	44.1414
3.96167	3.41015	1.82939	1.18756	2.31248	2.05793	1.11198	1.54757	5.74734	7.18023	3.11594	2.52744	1.72066	1.13585	7.65588	35.7769
4.38809	3.15097	2.03013	1.28332	2.24457	2.47478	1.02153	1.38722	5.33309	5.57484	3.31407	2.30055	1.68547	1.03452	7.81715	53.2683
4.7736	3.1043	2.18425	1.28658	2.49044	1.94691	1.13277	1.42544	6.44286	9.7413	3.97762	2.44879	1.71101	2.16143	15.7364	60.3746
Unpaired t test		Unpaired t test		Unpaired t test		Mann Whitney test		Unpaired t test		Unpaired t test		Mann Whitney test		Unpaired t test
0.0002		<0,0001		0.1955		0.1508		0.2414		0.0002		0.2222		0.0002

## Sheet: 1J
Total CER levels in liver (nmol/g)
AL	F
79.49	95.4625
96.2335	66.2695
101.055	65.658
99.689	114.868
98.761	99.8395
Mann Whitney test
0.6905

## Sheet: 1K
CER levels in liver (fold change of AL)
Cer d18:1/16:0		Cer d18:1/22:0		Cer d18:1/22:1		Cer d18:1/24:0		Cer d18:1/24:1
AL	F	AL	F	AL	F	AL	F	AL	F
1.232	1.69101	0.555869	0.946791	1.04381	0.797957	0.650699	0.942774	1.11372	1.02661
0.852753	1.56801	1.09957	0.469862	1.22752	0.495398	1.09463	0.6376	0.889724	0.806204
0.977521	1.57202	1.08841	0.458761	0.873694	0.474813	1.00994	0.583999	1.11594	0.842463
1.11513	1.60242	1.15122	1.35009	1.16421	0.793491	0.99125	1.28451	1.01432	1.03486
0.822592	1.31589	1.10493	0.947876	0.69076	0.740086	1.25348	1.1345	0.866292	1.03708
Raw data used for statistical analysis (CER concentration in nmol/g)
Cer d18:1/16:0		Cer d18:1/22:0		Cer d18:1/22:1		Cer d18:1/24:0		Cer d18:1/24:1
AL	F	AL	F	AL	F	AL	F	AL	F
5.2285	7.1765	12.8195	21.835	2.6875	2.0545	19.4235	28.142	39.331	36.2545
3.619	6.6545	25.3585	10.836	3.1605	1.2755	32.675	19.0325	31.4205	28.471
4.1485	6.6715	25.101	10.58	2.2495	1.2225	30.147	17.4325	39.4095	29.7515
4.7325	6.8005	26.5495	31.136	2.9975	2.043	29.589	38.343	35.8205	36.546
3.491	5.5845	25.482	21.86	1.7785	1.9055	37.4165	33.865	30.593	36.6245
Unpaired t test		Mann Whitney test		Unpaired t test		Unpaired t test		Mann Whitney test
0.0006		0.3095		0.0236		0.6341		0.5476

## Sheet: 1L
Total CER levels in plasma (nmol/mL)
AL	F
1.2834	2.1072
2.3306	0.9119
1.9335	1.2057
2.3927	1.6332
2.0016	1.829
Unpaired t test
0.1606

## Sheet: 1M
CER levels in plasma (fold change of AL)
Cer d18:1/22:0		Cer d18:1/24:0		Cer d18:1/24:1
AL	F	AL	F	AL	F
0.544172	1.13452	0.558058	0.96987	0.802419	1.11537
1.29163	0.389351	1.15834	0.42405	1.11673	0.537981
0.915836	0.4137	0.917368	0.565278	1.06699	0.766001
1.13819	0.826251	1.19138	0.836842	1.2552	0.801332
1.11017	0.868517	1.17486	0.894361	0.758663	0.97853
Raw data used for statistical analysis (CER concentration in nmol/mL)
Cer d18:1/22:0		Cer d18:1/24:0		Cer d18:1/24:1
AL	F	AL	F	AL	F
0.2369	0.4939	0.456	0.7925	0.5905	0.8208
0.5623	0.1695	0.9465	0.3465	0.8218	0.3959
0.3987	0.1801	0.7496	0.4619	0.7852	0.5637
0.4955	0.3597	0.9735	0.6838	0.9237	0.5897
0.4833	0.3781	0.96	0.7308	0.5583	0.7201
Unpaired t test		Unpaired t test		Unpaired t test
0.1926		0.1399		0.2751

[truncated: 254 more sheets: 1O, 1Q, 2B, 2C, 2D, 2E, 2F, 2G, 2H, 2I, 2J, 2K, 2L, 2M, 2N, 2O, 2P, 2Q, 2R, 2S …]
